# Supplementary material for: Long Non-Coding RNAs as Diagnostic Biomarkers for Ischemic Stroke: A Systematic Review and Meta-Analysis
Source: Genes (Basel). 2024 Dec 18;15(12):1620. doi: 10.3390/genes15121620 (PMC11675862; doi:10.3390/genes15121620)
Supplement: Supplementary file 1 [file genes-15-01620-s001.zip]

Archive with 1 entries (1 files):
- genes-3290682-supplementary.pdf
